# Supplementary material for: In silico selection of functionally important proteins from the mialome of Ornithodoros erraticus ticks and assessment of their protective efficacy as vaccine targets
Source: Parasit Vectors. 2019 Oct 30;12:508. doi: 10.1186/s13071-019-3768-1 (PMC6822432; doi:10.1186/s13071-019-3768-1)
Supplement: Supplementary file 1 — Additional file 1: Table S1. Transcriptomic data for chitinases, tetraspanins, ribosomal protein P0 and secreted proteins/peptides from the Ornithodoros erraticus midgut. [file 13071_2019_3768_MOESM1_ESM.xlsx]

## Sheet: CHI
Transcriptomic data for chitinases, tetraspanins, ribosomal protein P0 and secreted proteins/peptides from the Ornithodoros erraticus midgut
Sequences	Entry	Entry name	Protein names	Gene names	Organism	log2 FoldChange	FoldChange	pvalue	FDR	UNFED 1 (FPKM)	UNFED 2 (FPKM)	FED 1 (FPKM)	FED 2 (FPKM)	Length (aa)	Signal_IP	GPI prediction	Exp number of AAs in TMHs	Number of predicted TMHs	Topology	Vaxijen Score	Vaxijen prediction	Protein_Domain	Gene ontology (biological process)	Gene ontology (molecular function)	Gene ontology (cellular component)	Gene ontology IDs	Protein families
ci|000016961|proj|deNovo|2	B7P5Q8	OeCHI	Chitinase, putative	IscW_ISCW016313	Ixodes scapularis (Black-legged tick) (Deer tick)	2.42157	5.35754	2.24583e-109	3.83585e-107	25391.5	27881.3	151963	134569	492	Y		ExpAA=22.03	PredHel=1	Topology=o468-490i	0.5402	ANTIGEN	PF00704.23:Glyco_hydro_18	carbohydrate metabolic process [GO:0005975]; chitin catabolic process [GO:0006032]	chitinase activity [GO:0004568]; chitin binding [GO:0008061]	extracellular region [GO:0005576]
ci|000015542|proj|deNovo|2	P36362	A0A293LUY6_ORNER	Endochitinase (EC 3.2.1.14)		Manduca sexta (Tobacco hawkmoth) (Tobacco hornworm)	1.6219	3.0778	2.6181e-12	2.51397e-11	300.778	368.416	1243.02	840.197	317	N		ExpAA=20.52	PredHel=1	Topology=i21-43o	0.4055	NON-ANTIGEN	PF00704.23:Glyco_hydro_18//PF01607.19:CBM_14//PF03622.8:IBV_3B//PF14291.1:DUF4371//PF14996.1:RMP	chitin catabolic process [GO:0006032]; polysaccharide catabolic process [GO:0000272]	chitinase activity [GO:0004568]; chitin binding [GO:0008061]	extracellular region [GO:0005576]	GO:0008061; GO:0006032; GO:0004568; GO:0005576; GO:0000272	Glycosyl hydrolase 18 family, chitinase class II subfamily
ci|000032686|proj|deNovo|2	K7J396	A0A293MCL0_ORNER	Uncharacterized protein	Cht5	Nasonia vitripennis (Parasitic wasp)	1.88792	3.70102	1.32379e-19	2.12085e-18	160.906	163.275	658.37	554.195	589	N		ExpAA=12.73	PredHel=0	Topology=o	0.5555	ANTIGEN	PF00704.23:Glyco_hydro_18	carbohydrate metabolic process [GO:0005975]; chitin catabolic process [GO:0006032]	chitinase activity [GO:0004568]; chitin binding [GO:0008061]	extracellular region [GO:0005576]	GO:0005975; GO:0008061; GO:0006032; GO:0004568; GO:0005576	Glycosyl hydrolase 18 family
ci|000015175|proj|deNovo|2		A0A293LU95_ORNER				5.50909	45.5409	2.10567e-26	4.71579e-25	5.25835	3.13991	266.059	222.097	99	N		ExpAA=0.09	PredHel=0	Topology=o	0.1909	NON-ANTIGEN	PF08329.5:chitinaseA_N
ci|000005147|proj|deNovo|2	G3MSZ2	A0A293LIB5_ORNER	Putative uncharacterized protein		Amblyomma maculatum (Gulf Coast tick)	2.19144	4.56761	1.48076e-05	6.81078e-05	15.7751	18.8394	57.618	115.239	294	N		ExpAA=0.03	PredHel=0	Topology=o	0.3296	NON-ANTIGEN	PF00704.23:Glyco_hydro_18//PF08442.5:ATP-grasp_2	carbohydrate metabolic process [GO:0005975]; chitin catabolic process [GO:0006032]	chitinase activity [GO:0004568]		GO:0005975; GO:0006032; GO:0004568	Glycosyl hydrolase 18 family
ci|000015968|proj|deNovo|2	I4DN67		chitinase 5 (Fragment)		Papilio xuthus (Asian swallowtail butterfly)	6.07591	67.4578	2.93942e-11	2.57461e-10	0	0	76.2591	68.0958	50	N		ExpAA=0.02	PredHel=0	Topology=o	0.1695	NON-ANTIGEN		carbohydrate metabolic process [GO:0005975]; chitin catabolic process [GO:0006032]	chitinase activity [GO:0004568]		GO:0005975; GO:0006032; GO:0004568	Glycosyl hydrolase 18 family
ci|000149110|proj|deNovo|2	P36362		Endochitinase (EC 3.2.1.14)		Manduca sexta (Tobacco hawkmoth) (Tobacco hornworm)	4.64995	25.1059	5.11602e-06	2.53743e-05	0	0	11.0152	49.2385	584	N		ExpAA=31.77	PredHel=1	Topology=o561-583i	0.5566	ANTIGEN	PF00452.14:Bcl-2//PF00704.23:Glyco_hydro_18//PF05021.10:NPL4//PF07614.6:DUF1577//PF01607 CBM_14﻿	chitin catabolic process [GO:0006032]	chitinase activity [GO:0004568]
ci|000068632|proj|deNovo|2		A0A293MS18_ORNER				1.76901	3.40819	0.00586217	0.0154202	4.20668	20.9327	47.4501	49.2385	512	N		ExpAA=0.39	PredHel=0	Topology=o	0.504	ANTIGEN	PF00704.23:Glyco_hydro_18
ci|000033288|proj|deNovo|2	P36362	A0A293MFQ3_ORNER	Endochitinase (EC 3.2.1.14)		Manduca sexta (Tobacco hawkmoth) (Tobacco hornworm)	2.2739	4.83627	0.000113932	0.000446752	6.31002	8.37308	39.8242	40.8575	331	N		ExpAA=20.04	PredHel=1	Topology=i20-42o	0.4201	NON-ANTIGEN	PF00704.23:Glyco_hydro_18	chitin catabolic process [GO:0006032]; polysaccharide catabolic process [GO:0000272]	chitinase activity [GO:0004568]; chitin binding [GO:0008061]	extracellular region [GO:0005576]	GO:0008061; GO:0006032; GO:0004568; GO:0005576; GO:0000272	Glycosyl hydrolase 18 family, chitinase class II subfamily
ci|000067165|proj|deNovo|2	I4DN67		chitinase 5 (Fragment)		Papilio xuthus (Asian swallowtail butterfly)	3.38116	10.4191	0.000181685	0.000684519	0	2.09327	17.7938	26.1907	57	N		ExpAA=0.02	PredHel=0	Topology=o	0.3386	NON-ANTIGEN		carbohydrate metabolic process [GO:0005975]; chitin catabolic process [GO:0006032]	chitinase activity [GO:0004568]		GO:0005975; GO:0006032; GO:0004568	Glycosyl hydrolase 18 family
ci|000039438|proj|deNovo|2	B7QD78	A0A293MGH3_ORNER	chitinase, putative (EC 3.2.1.14)	IscW_ISCW012986	Ixodes scapularis (Black-legged tick) (Deer tick)	1.23063	2.3467	0.0775274	0.138431	8.41336	6.27981	20.3358	17.8097	333	N		ExpAA=1.56	PredHel=0	Topology=o	0.6608	ANTIGEN	PF00704.23:Glyco_hydro_18//PF03107.11:C1_2//PF10509.4:GalKase_gal_bdg	carbohydrate metabolic process [GO:0005975]; chitin catabolic process [GO:0006032]	chitinase activity [GO:0004568]; chitin binding [GO:0008061]	extracellular region [GO:0005576]	GO:0005975; GO:0008061; GO:0006032; GO:0004568; GO:0005576	Glycosyl hydrolase 18 family
ci|000018637|proj|deNovo|2	B7QD78	A0A293M056_ORNER	chitinase, putative (EC 3.2.1.14)	IscW_ISCW012986	Ixodes scapularis (Black-legged tick) (Deer tick)	-0.0702929	-1.04993	0.807347	0.86062	20421.3	22007.6	24208	16169.1	487	Y		ExpAA=15.88	PredHel=0	Topology=o	0.5181	ANTIGEN	PF00704.23:Glyco_hydro_18//PF01607.19:CBM_14//PF14885.1:GHL15	carbohydrate metabolic process [GO:0005975]; chitin catabolic process [GO:0006032]	chitinase activity [GO:0004568]; chitin binding [GO:0008061]	extracellular region [GO:0005576]	GO:0005975; GO:0008061; GO:0006032; GO:0004568; GO:0005576	Glycosyl hydrolase 18 family
ci|000018780|proj|deNovo|2		A0A293M5X2_ORNER				0.529339	1.44327	2.57346e-07	1.52473e-06	1421.86	1446.45	2052.22	2091.07	478	N		ExpAA=0.00	PredHel=0	Topology=i	0.6836	ANTIGEN	PF00704.23:Glyco_hydro_18//PF01607.19:CBM_14//PF10509.4:GalKase_gal_bdg//PF13927.1:Ig_3
ci|000082544|proj|deNovo|2	B7P5R3	A0A293N194_ORNER	chitinase, putative (EC 3.2.1.14)	IscW_ISCW016324	Ixodes scapularis (Black-legged tick) (Deer tick)	-2.81274	-7.02617	8.17381e-103	1.23937e-100	12181.5	11706.6	1904.78	1469.82	246	N		ExpAA=0.16	PredHel=0	Topology=o	0.5715	ANTIGEN	PF00704.23:Glyco_hydro_18	carbohydrate metabolic process [GO:0005975]; chitin catabolic process [GO:0006032]	chitinase activity [GO:0004568]		GO:0005975; GO:0006032; GO:0004568	Glycosyl hydrolase 18 family
ci|000013280|proj|deNovo|2	D0E0G4	A0A293LT14_ORNER	Putative chitinase		Rhipicephalus sanguineus (Brown dog tick) (Ixodes sanguineus)	-0.270227	-1.206	0.145517	0.2312	454.321	492.965	416.036	367.717	406	Y		ExpAA=0.17	PredHel=0	Topology=o	0.4713	NON-ANTIGEN	PF00704.23:Glyco_hydro_18//PF04236.10:Transp_Tc5_C	carbohydrate metabolic process [GO:0005975]; chitin catabolic process [GO:0006032]	chitinase activity [GO:0004568]		GO:0005975; GO:0006032; GO:0004568	Glycosyl hydrolase 18 family
ci|000058679|proj|deNovo|2	B7QD78	A0A293MR19_ORNER	chitinase, putative (EC 3.2.1.14)	IscW_ISCW012986	Ixodes scapularis (Black-legged tick) (Deer tick)	0.118734	1.08578	0.646206	0.732545	361.775	411.328	510.089	328.955	85	N		ExpAA=0.01	PredHel=0	Topology=o	0.5065	ANTIGEN	PF00704.23:Glyco_hydro_18//PF14885.1:GHL15	carbohydrate metabolic process [GO:0005975]; chitin catabolic process [GO:0006032]	chitinase activity [GO:0004568]; chitin binding [GO:0008061]	extracellular region [GO:0005576]	GO:0005975; GO:0008061; GO:0006032; GO:0004568; GO:0005576	Glycosyl hydrolase 18 family
ci|000015208|proj|deNovo|2		A0A293LW69_ORNER				0.82509	1.77165	0.00569864	0.0150433	206.127	261.659	521.951	314.288	191	N		ExpAA=20.27	PredHel=1	Topology=i20-42o	0.4492	NON-ANTIGEN	PF00704.23:Glyco_hydro_18
ci|000007961|proj|deNovo|2		A0A293LMW3_ORNER				-0.380322	-1.30163	0.242348	0.346783	132.51	131.876	82.1903	120.477	89	N		ExpAA=18.39	PredHel=1	Topology=o58-77i	0.7895	ANTIGEN	PF00704.23:Glyco_hydro_18//PF05498.6:RALF//PF06532.6:DUF1109
ci|000023671|proj|deNovo|2		A0A293LSS6_ORNER				0.430246	1.34746	0.32502	0.436369	63.1002	139.202	168.617	106.858	339	Y		ExpAA=13.61	PredHel=0	Topology=o	0.5219	ANTIGEN	PF00704.23:Glyco_hydro_18//PF03644.8:Glyco_hydro_85
ci|000063861|proj|deNovo|2	B7P5R3	A0A293MPY9_ORNER	chitinase, putative (EC 3.2.1.14)	IscW_ISCW016324	Ixodes scapularis (Black-legged tick) (Deer tick)	-2.60205	-6.0715	2.24635e-28	5.55864e-27	442.753	490.872	76.2591	74.3816	97	N		ExpAA=25.08	PredHel=0	Topology=o	0.6258	ANTIGEN	PF00704.23:Glyco_hydro_18	carbohydrate metabolic process [GO:0005975]; chitin catabolic process [GO:0006032]	chitinase activity [GO:0004568]		GO:0005975; GO:0006032; GO:0004568	Glycosyl hydrolase 18 family
ci|000012683|proj|deNovo|2		A0A293LSM6_ORNER				0.0379346	1.02664	0.939689	0.957792	47.3252	49.1919	29.6563	70.1911	304	N		ExpAA=29.63	PredHel=0	Topology=o	0.4697	NON-ANTIGEN	PF00704.23:Glyco_hydro_18//PF07610.6:DUF1573
ci|000017804|proj|deNovo|2	D0E0G4	A0A293LYR2_ORNER	Putative chitinase		Rhipicephalus sanguineus (Brown dog tick) (Ixodes sanguineus)	-0.0885365	-1.06329	0.797429	0.852966	74.6686	84.7774	81.343	68.0958	324	Y		ExpAA=2.89	PredHel=0	Topology=o	0.4049	NON-ANTIGEN	PF00704.23:Glyco_hydro_18//PF07610.6:DUF1573//PF09180.6:ProRS-C_1//PF12855.2:Ecl1	carbohydrate metabolic process [GO:0005975]; chitin catabolic process [GO:0006032]	chitinase activity [GO:0004568]		GO:0005975; GO:0006032; GO:0004568	Glycosyl hydrolase 18 family
ci|000090957|proj|deNovo|2		A0A293N936_ORNER				-2.87725	-7.34749	1.11216e-12	1.10321e-11	290.261	175.835	22.0304	37.7146	379	N		ExpAA=17.02	PredHel=1	Topology=i29-48o	0.4363	NON-ANTIGEN	PF00704.23:Glyco_hydro_18//PF13630.1:SdpI
ci|000064481|proj|deNovo|2	D0E0G4	A0A293MMX8_ORNER	Putative chitinase		Rhipicephalus sanguineus (Brown dog tick) (Ixodes sanguineus)	-0.592403	-1.50776	0.309086	0.419191	22.0851	56.5183	20.3358	30.3812	113	N		ExpAA=0.03	PredHel=0	Topology=o	0.3878	NON-ANTIGEN	PF00704.23:Glyco_hydro_18	carbohydrate metabolic process [GO:0005975]; chitin catabolic process [GO:0006032]	chitinase activity [GO:0004568]		GO:0005975; GO:0006032; GO:0004568	Glycosyl hydrolase 18 family
ci|000092834|proj|deNovo|2	B7PKN9		chitinase, putative (EC 3.2.1.14) (Fragment)	IscW_ISCW018618	Ixodes scapularis (Black-legged tick) (Deer tick)	0.73151	1.66038	0.222447	0.32427	18.9301	10.4664	23.725	27.2383	61	N		ExpAA=0.01	PredHel=0	Topology=o	0.4681	NON-ANTIGEN	PF00704.23:Glyco_hydro_18	carbohydrate metabolic process [GO:0005975]; chitin catabolic process [GO:0006032]	chitinase activity [GO:0004568]		GO:0005975; GO:0006032; GO:0004568	Glycosyl hydrolase 18 family
ci|000012873|proj|deNovo|2		A0A293LQW6_ORNER				-0.0116856	-1.00813	0.986714	0.991303	18.9301	13.6063	8.47323	24.0954	153	N		ExpAA=0.03	PredHel=0	Topology=o	0.5651	ANTIGEN	PF00704.23:Glyco_hydro_18
ci|000012398|proj|deNovo|2	B7QJN3	A0A293LQ66_ORNER	chitinase, putative	IscW_ISCW015051	Ixodes scapularis (Black-legged tick) (Deer tick)	-2.05595	-4.15818	3.50646e-08	2.31079e-07	131.459	132.923	36.4349	24.0954	230	N		ExpAA=0.00	PredHel=0	Topology=o	0.4218	NON-ANTIGEN	PF00704.23:Glyco_hydro_18	carbohydrate metabolic process [GO:0005975]	hydrolase activity, hydrolyzing O-glycosyl compounds [GO:0004553]		GO:0005975; GO:0004553	Glycosyl hydrolase 18 family
ci|000030801|proj|deNovo|2	G3MSG3	A0A293MH00_ORNER	Putative uncharacterized protein		Amblyomma maculatum (Gulf Coast tick)	-2.38191	-5.21225	5.14985e-10	4.05211e-09	158.802	121.41	28.809	22.0002	102	N		ExpAA=32.90	PredHel=0	Topology=o	0.5336	ANTIGEN	PF00704.23:Glyco_hydro_18//PF06943.7:zf-LSD1//PF15358.1:TSKS	carbohydrate metabolic process [GO:0005975]; chitin catabolic process [GO:0006032]	chitinase activity [GO:0004568]		GO:0005975; GO:0006032; GO:0004568	Glycosyl hydrolase 18 family
ci|000004520|proj|deNovo|2		A0A293LCB9_ORNER				0.436176	1.35301	0.471446	0.579346	26.2918	16.7462	41.5188	17.8097	245	Y		ExpAA=0.08	PredHel=0	Topology=o	0.7417	ANTIGEN	PF00704.23:Glyco_hydro_18//PF01607.19:CBM_14//PF03107.11:C1_2//PF10509.4:GalKase_gal_bdg//PF13927.1:Ig_3
ci|000057695|proj|deNovo|2		A0A293M7E1_ORNER				-0.157597	-1.11543	0.799435	0.854583	21.0334	14.6529	16.9465	14.6668	104	N		ExpAA=0.01	PredHel=0	Topology=o	0.4494	NON-ANTIGEN	PF04761.7:Phage_Treg//PF08329.5:chitinaseA_N
ci|000023543|proj|deNovo|2	B7Q8Q4	A0A293M8S0_ORNER	chitinase, putative (Fragment)	IscW_ISCW021608	Ixodes scapularis (Black-legged tick) (Deer tick)	-3.61669	-12.2668	7.1175e-05	0.000289919	33.6534	14.6529	1.69465	0	162	Y		ExpAA=23.95	PredHel=1	Topology=i5-24o	0.3436	NON-ANTIGEN	PF00704.23:Glyco_hydro_18//PF13630.1:SdpI	carbohydrate metabolic process [GO:0005975]	hydrolase activity, hydrolyzing O-glycosyl compounds [GO:0004553]		GO:0005975; GO:0004553	Glycosyl hydrolase 18 family
ci|000063111|proj|deNovo|2	H9K6N9	A0A293MML6_ORNER	Deleted.			-4.67539	-25.5524	3.70381e-06	1.87041e-05	15.7751	33.4923	0	0	119	N		ExpAA=0.22	PredHel=0	Topology=o	0.4947	NON-ANTIGEN	PF00704.23:Glyco_hydro_18

## Sheet: TSPs
Sequences	Entry	Entry name	Protein names	Gene names	Organism	log FoldChange	FoldChange	pvalue	FDR	UNFED 1 (FPKM)	UNFED 2 (FPKM)	FED 1 (FPKM)	FED 2 (FPKM)	Length	Signal_IP	Exp number of AAs in TMHs	Number of predicted TMHs	Topology	Vaxijen Score	Vaxijen prediction	Protein Domain	Gene ontology (biological process)	Gene ontology (molecular function)	Gene ontology (cellular component)	Gene ontology IDs	Protein families
ci|000077740|proj|deNovo|2	Q6QSX5	A0A293MYE4_ORNER	Tetraspanin		Ornithodoros moubata (Soft tick) (Argasid tick)	0.0885603	1.06331	0.27714	0.385542	6099.69	6438.9	6783.67	6548.72	226	N	ExpAA=20.28	PredHel=4	Topology=i12-347o54-78i85-106o192-221i	0.7832	ANTIGEN	PF00335.15:Tetraspannin//PF10179.4:DUF2369//PF12926.2:MOZART2//PF13567.1:DUF4131//PF13727.1:CoA_binding_3//PF13903.1:Claudin_2//PF14018.1:DUF4234			integral component of membrane [GO:0016021]	GO:0016021	Tetraspanin (TM4SF) family
ci|000018446|proj|deNovo|2	B7Q3S5	A0A293M0B7_ORNER	Tetraspanin	IscW_ISCW009188	Ixodes scapularis (Black-legged tick) (Deer tick)	0.504347	1.41848	1.37996e-11	1.24767e-10	6840.06	6971.64	9907.75	9690.56	246	N	ExpAA=90.23	PredHel=4	Topology=i35-57o72-94i101-123o214-236i	0.7077	ANTIGEN	PF00335.15:Tetraspannin//PF11167.3:DUF2953//PF13858.1:DUF4199			integral component of membrane [GO:0016021]	GO:0016021	Tetraspanin (TM4SF) family
ci|000008901|proj|deNovo|2	B7QIL5	A0A293LPD4_ORNER	Tetraspanin	IscW_ISCW023629	Ixodes scapularis (Black-legged tick) (Deer tick)	-0.306716	-1.23689	0.147879	0.233991	394.376	329.69	283.853	300.669	243	N	ExpAA=90.96	PredHel=4	Topology=i16-38o58-80i87-109o210-232i	0.6411	ANTIGEN	PF00335.15:Tetraspannin//PF11174.3:DUF2970			integral component of membrane [GO:0016021]	GO:0016021	Tetraspanin (TM4SF) family
ci|000078843|proj|deNovo|2	Q8T9S4	A0A293MV59_ORNER	Tetraspanin		Dermacentor variabilis (American dog tick)	1.19173	2.28426	4.38831e-55	2.55218e-53	1224.78	1244.76	2881.24	2765	229	N	ExpAA=91.45	PredHel=4	Topology=i12-34o49-71i84-106o194-216i	0.5535	ANTIGEN	PF00335.15:Tetraspannin//PF02322.10:Cyto_ox_2//PF05987.8:DUF898//PF07332.6:DUF1469//PF09586.5:YfhO//PF12441.3:DUF3680//PF13889.1:Chromosome_seg			integral component of membrane [GO:0016021]	GO:0016021	Tetraspanin (TM4SF) family
ci|000019469|proj|deNovo|2	B7Q3S4	A0A293M1M4_ORNER	Tetraspanin	IscW_ISCW009187	Ixodes scapularis (Black-legged tick) (Deer tick)	0.778174	1.71496	1.24665e-12	1.2321e-11	4491.68	4948.49	8704.55	7503.11	223	N	ExpAA=90.09	PredHel=4	Topology=i12-34o54-76i81-103o198-220i	0.4967	NON-ANTIGEN	PF00335.15:Tetraspannin//PF08018.6:Antimicrobial_1//PF12645.2:HTH_16			integral component of membrane [GO:0016021]	GO:0016021	Tetraspanin (TM4SF) family
ci|000087574|proj|deNovo|2	B7Q8S1	A0A293N3K0_ORNER	Tetraspanin	IscW_ISCW021811	Ixodes scapularis (Black-legged tick) (Deer tick)	-1.11821	-2.17077	0.00323809	0.00913023	79.9269	92.1039	34.7403	42.9527	256	N	ExpAA=93.75	PredHel=4	Topology=i13-35o55-77i84-106o212-234i	0.474	NON-ANTIGEN	PF00078.22:RVT_1//PF00335.15:Tetraspannin//PF01541.19:GIY-YIG//PF02332.13:Phenol_Hydrox//PF05903.9:Peptidase_C97//PF06687.7:SUR7//PF07787.7:DUF1625//PF08485.5:Polysacc_syn_2C//PF09004.5:DUF1891//PF10277.4:Frag1//PF11980.3:DUF3481//PF12157.3:DUF3591//PF128			integral component of membrane [GO:0016021]	GO:0016021	Tetraspanin (TM4SF) family
ci|000019055|proj|deNovo|2	B7Q3S5	A0A293M2J9_ORNER	Tetraspanin	IscW_ISCW009188	Ixodes scapularis (Black-legged tick) (Deer tick)	0.806203	1.7486	1.89016e-06	9.93873e-06	455.373	520.178	915.109	795.15	260	N	ExpAA=90.46	PredHel=4	Topology=i40-62o82-104i111-133o227-249i	0.4721	NON-ANTIGEN	PF00335.15:Tetraspannin//PF01957.13:NfeD//PF03595.12:SLAC1//PF05915.7:DUF872//PF09933.4:DUF2165//PF09972.4:DUF2207//PF10864.3:DUF2663//PF14163.1:SieB//PF15183.1:MRAP			integral component of membrane [GO:0016021]	GO:0016021	Tetraspanin (TM4SF) family
ci|000025225|proj|deNovo|2	G3MMI9	A0A293M8H3_ORNER	Tetraspanin (Fragment)		Amblyomma maculatum (Gulf Coast tick)	1.29176	2.44827	0.00106056	0.00337822	29.4468	35.5856	87.2743	76.4768	79	N	ExpAA=7.78	PredHel=0	Topology=o	0.9595	ANTIGEN	PF00335.15:Tetraspannin//PF01821.13:ANATO			integral component of membrane [GO:0016021]	GO:0016021	Tetraspanin (TM4SF) family
ci|000036307|proj|deNovo|2	B7Q3S4	A0A293MJL3_ORNER	Tetraspanin (Fragment)	IscW_ISCW009187	Ixodes scapularis (Black-legged tick) (Deer tick)	1.07089	2.10073	6.73784e-06	3.28158e-05	278.693	241.773	641.424	459.909	96	N	ExpAA=21.05	PredHel=1	Topology=i7-29o	0.8896	ANTIGEN				integral component of membrane [GO:0016021]	GO:0016021	Tetraspanin (TM4SF) family
ci|000074129|proj|deNovo|2	Q4PLY6	A0A293MV52_ORNER	Tetraspanin (Fragment)		Ixodes scapularis (Black-legged tick) (Deer tick)	1.82673	3.54732	0.00167847	0.00509472	10.5167	8.37308	32.1983	41.9051	121	Y	ExpAA=42.02	PredHel=2	Topology=o4-23i32-54o	0.7541	ANTIGEN	PF00335.15:Tetraspannin//PF01736.11:Polyoma_agno//PF04156.9:IncA//PF06687.7:SUR7//PF07332.6:DUF1469//PF11470.3:TUG-UBL1//PF12441.3:DUF3680//PF13903.1:Claudin_2			integral component of membrane [GO:0016021]	GO:0016021	Tetraspanin (TM4SF) family
ci|000016075|proj|deNovo|2	B7PSN8	A0A293LWC3_ORNER	Tetraspanin (Fragment)	IscW_ISCW008421	Ixodes scapularis (Black-legged tick) (Deer tick)	2.59093	6.02485	2.58185e-08	1.72776e-07	14.7234	10.4664	81.343	83.8102	160	N	ExpAA=68.20	PredHel=3	Topology=i46-68o91-113i126-148o	0.746	ANTIGEN	PF00335.15:Tetraspannin//PF04123.8:DUF373//PF06157.6:DUF973//PF11857.3:DUF3377			integral component of membrane [GO:0016021]	GO:0016021	Tetraspanin (TM4SF) family
ci|000053471|proj|deNovo|2	B7Q3S5	A0A293MLK9_ORNER	Tetraspanin (Fragment)	IscW_ISCW009188	Ixodes scapularis (Black-legged tick) (Deer tick)	-1.15988	-2.23439	0.0390979	0.078489	48.3768	28.2591	12.7098	19.9049	111	Y	ExpAA=67.92	PredHel=2	Topology=o4-26i130-152o	0.6741	ANTIGEN	PF00335.15:Tetraspannin			integral component of membrane [GO:0016021]	GO:0016021	Tetraspanin (TM4SF) family
ci|000033248|proj|deNovo|2	Q6QSX5	A0A293MI39_ORNER	Tetraspanin (Fragment)		Ornithodoros moubata (Soft tick) (Argasid tick)	-0.577497	-1.49226	0.37534	0.487318	28.3951	13.6063	14.4045	12.5715	119	N	ExpAA=113.34	PredHel=3	Topology=o10-32i167-189o204-226i	0.6195	ANTIGEN	PF00335.15:Tetraspannin			integral component of membrane [GO:0016021]	GO:0016021	Tetraspanin (TM4SF) family
ci|000005539|proj|deNovo|2	B7Q8S1	A0A293LD42_ORNER	Tetraspanin (Fragment)	IscW_ISCW021811	Ixodes scapularis (Black-legged tick) (Deer tick)	-1.91123	-3.7613	1.90502e-20	3.1878e-19	686.741	598.675	182.174	155.049	202	N	ExpAA=93.75	PredHel=4	Topology=i13-35o55-77i84-106o212-234i	0.474	NON-ANTIGEN	PF00078.22:RVT_1//PF00233.14:PDEase_I//PF00335.15:Tetraspannin//PF05903.9:Peptidase_C97//PF06687.7:SUR7//PF07282.6:OrfB_Zn_ribbon//PF07787.7:DUF1625//PF09004.5:DUF1891//PF10277.4:Frag1//PF11980.3:DUF3481//PF12913.2:SH3_6//PF13314.1:DUF4083//PF13387.1:DUF4			integral component of membrane [GO:0016021]	GO:0016021	Tetraspanin (TM4SF) family
ci|000028818|proj|deNovo|2	B7Q3S5	A0A293MBY6_ORNER	Tetraspanin (Fragment)	IscW_ISCW009188	Ixodes scapularis (Black-legged tick) (Deer tick)	-0.534443	-1.44838	0.0204386	0.0453261	279.744	289.918	210.983	180.192	226	N	ExpAA=79.81	PredHel=3	Topology=o48-70i93-115o120-142i	0.4611	NON-ANTIGEN	PF00335.15:Tetraspannin//PF00378.15:ECH//PF00665.21:rve//PF01498.13:HTH_Tnp_Tc3_2//PF03183.8:Borrelia_rep//PF03371.10:PRP38//PF04156.9:IncA//PF05294.8:Toxin_5//PF05597.6:Phasin//PF05915.7:DUF872//PF07228.7:SpoIIE//PF07531.9:TAFH//PF09933.4:DUF2165//PF0997			integral component of membrane [GO:0016021]	GO:0016021	Tetraspanin (TM4SF) family
ci|000084047|proj|deNovo|2	B7Q3S5	A0A293N1M3_ORNER	Tetraspanin (Fragment)	IscW_ISCW009188	Ixodes scapularis (Black-legged tick) (Deer tick)	-1.28943	-2.44432	0.00179292	0.00540239	64.1519	77.451	28.809	27.2383	144	Y	ExpAA=23.54	PredHel=1	Topology=o110-132i	0.359	NON-ANTIGEN	PF00335.15:Tetraspannin			integral component of membrane [GO:0016021]	GO:0016021	Tetraspanin (TM4SF) family
ci|000035486|proj|deNovo|2	B7Q8S1	A0A293ME99_ORNER	Tetraspanin (Fragment)	IscW_ISCW021811	Ixodes scapularis (Black-legged tick) (Deer tick)	-0.0129889	-1.00904	0.9545	0.968513	231.367	273.172	246.571	253.526	172	N	ExpAA=36.93	PredHel=1	Topology=i95-117o	0.2899	NON-ANTIGEN	PF00335.15:Tetraspannin//PF00539.13:Tat//PF06145.6:Corona_NS1//PF11980.3:DUF3481//PF13314.1:DUF4083			integral component of membrane [GO:0016021]	GO:0016021	Tetraspanin (TM4SF) family

## Sheet: RPP0
Sequences	Entry	Entry name	Protein names	Gene names	Organism	log2 FoldChange	FoldChange	pvalue	FDR	UNFED 1 (FPKM)	UNFED 2 (FPKM)	FED 1 (FPKM)	FED 2 (FPKM)	length (aa)	Signal_IP	GPI prediction	Exp number of AAs in TMHs	Number of predicted TMHs	Topology	Vaxijen Score	Vaxijen prediction	Protein Domain	Gene ontology (biological process)	Gene ontology (molecular function)	Gene ontology (cellular component)	Gene ontology IDs	Protein families
ci|000113905|proj|deNovo|2	C4PZS5	.	60S acidic ribosomal protein P0, putative	Smp_009690.1	Schistosoma mansoni (Blood fluke)	2.78635	6.8988	0.00135857	0.00422292	3.15501	4.18654	7.62591	72.2863	319	N		ExpAA=0.36	PredHel=0	Topology=o	0.444	NON-ANTIGEN	PF00428.14:Ribosomal_60s//PF00466.15:Ribosomal_L10//PF01401.13:Peptidase_M2	ribosome biogenesis [GO:0042254]		ribosome [GO:0005840]	GO:0005840; GO:0042254	Ribosomal protein L10P family
ci|000030411|proj|deNovo|2	C1BTD7	A0A293MDV5_ORNER	60S acidic ribosomal protein P0	RLA0	Lepeophtheirus salmonis (Salmon louse)	-1.04895	-2.06902	0.0193709	0.0433269	51.5318	50.2385	24.5724	23.0478	212	Y		ExpAA=6.78	PredHel=0	Topology=o	0.5574	ANTIGEN	PF00428.14:Ribosomal_60s//PF00466.15:Ribosomal_L10//PF08226.6:DUF1720//PF11265.3:Med25_VWA	ribosome biogenesis [GO:0042254]		ribosome [GO:0005840]	GO:0005840; GO:0042254	Ribosomal protein L10P family

## Sheet: Secreted
Sequences	Entry	Entry name	Protein names	Gene names	Organism	log2 FoldChange	FoldChange	pvalue	FDR	UNFED 1 (FPKM)	UNFED 2 (FPKM)	FED 1 (FPKM)	FED 2 (FPKM)	Length (aa)	Signal_IP	GPI prediction	Exp number of AAs in TMHs	Number of predicted TMHs	Topology	Vaxijen Score	Vaxijen prediction	Protein Domain	Gene ontology (biological process)	Gene ontology (molecular function)	Gene ontology (cellular component)	Gene ontology IDs	Protein families
ci|000079280|proj|deNovo|2	B7PUK6	A0A293MVU8_ORNER	Secreted salivary gland peptide, putative	IscW_ISCW008042	Ixodes scapularis (Black-legged tick) (Deer tick)	11.9493	3954.5	6.87519e-65	5.10809e-63	0	0	6937.88	7283.11	109	Y		ExpAA=1.84	PredHel=0	Topology=o	1.0632	ANTIGEN	PF02271.11:UCR_14kD
ci|000021677|proj|deNovo|2	B7PYG8	A0A293L9N9_ORNER	Secreted salivary gland peptide, putative	IscW_ISCW010007	Ixodes scapularis (Black-legged tick) (Deer tick)	6.42712	86.0512	6.82412e-13	6.88645e-12	0	0	92.3582	97.4294	154	N		ExpAA=0.06	PredHel=0	Topology=o	0.364	NON-ANTIGEN	PF01117.15:Aerolysin//PF06995.6:Phage_P2_GpU	pathogenesis [GO:0009405]		extracellular region [GO:0005576]	GO:0005576; GO:0009405
ci|000086005|proj|deNovo|2	Q6QVL8	A0A293N506_ORNER	Secreted protein PK-4		Ornithodoros moubata (Soft tick) (Argasid tick)	6.33405	80.6751	1.13559e-107	1.87493e-105	33.6534	24.0726	3054.6	1960.11	145	N		ExpAA=5.24	PredHel=0	Topology=o	0.4758	NON-ANTIGEN
ci|000009290|proj|deNovo|2	Q6QTE8	A0A293LM11_ORNER	Secreted protein PK-2		Ornithodoros moubata (Soft tick) (Argasid tick)	5.87337	58.6218	3.20029e-10	2.56567e-09	0	0	89.8163	42.9527	171	N		ExpAA=8.28	PredHel=0	Topology=o	0.2675	NON-ANTIGEN	PF00501.23:AMP-binding//PF00901.12:Orbi_VP5//PF08647.6:BRE1//PF11338.3:DUF3140
ci|000005365|proj|deNovo|2	Q6QVL8	A0A293LCW1_ORNER	Secreted protein PK-4		Ornithodoros moubata (Soft tick) (Argasid tick)	5.7366	53.3199	1.26694e-15	1.58938e-14	478.51	216.653	44299.8	18190	154	N		ExpAA=4.72	PredHel=0	Topology=i	0.6419	ANTIGEN
ci|000026734|proj|deNovo|2	Q6QVL8		Secreted protein PK-4		Ornithodoros moubata (Soft tick) (Argasid tick)	5.66631	50.7844	2.62156e-09	1.93421e-08	0	0	88.1216	31.4288		N		ExpAA=0.34	PredHel=0	Topology=o	0.4834	NON-ANTIGEN
ci|000019337|proj|deNovo|2	Q6QVL8	A0A293M6H5_ORNER	Secreted protein PK-4		Ornithodoros moubata (Soft tick) (Argasid tick)	5.17254	36.0652	1.45799e-12	1.43192e-11	52.5835	23.026	3225.76	1254.01	167	N		ExpAA=7.01	PredHel=0	Topology=i	0.4947	NON-ANTIGEN
ci|000004844|proj|deNovo|2	Q6QTE8	A0A293LC87_ORNER	Secreted protein PK-2		Ornithodoros moubata (Soft tick) (Argasid tick)	3.89088	14.8345	1.29733e-23	2.58414e-22	34.7051	15.6995	488.905	324.765	179	N		ExpAA=0.26	PredHel=0	Topology=i	0.2846	NON-ANTIGEN	PF00901.12:Orbi_VP5//PF01084.15:Ribosomal_S18//PF08647.6:BRE1//PF11338.3:DUF3140//PF11652.3:DUF3259
ci|000020629|proj|deNovo|2	B7Q5W0	A0A293M555_ORNER	Secreted protein, putative (Fragment)	IscW_ISCW024710	Ixodes scapularis (Black-legged tick) (Deer tick)	3.77971	13.7343	5.05868e-61	3.48814e-59	86.2369	80.5909	1356.56	997.342	138	Y		ExpAA=16.93	PredHel=1	Topology=i21-43o	0.8327	ANTIGEN	PF00219.13:IGFBP	regulation of cell growth [GO:0001558]		extracellular region [GO:0005576]	GO:0005576; GO:0001558
ci|000113613|proj|deNovo|2	B7QN36		Secreted salivary gland peptide, putative	IscW_ISCW015419	Ixodes scapularis (Black-legged tick) (Deer tick)	3.26782	9.63189	0.00316597	0.00894301	0	0	1.69465	25.1431		Y		ExpAA=15.62	PredHel=0	Topology=o	0.8792	ANTIGEN	PF05927.6:Penaeidin//PF08138.6:Sex_peptide//PF15482.1:CCER1
ci|000033821|proj|deNovo|2	C9W1L3	A0A293MD11_ORNER	Hypothetical conserved secreted protein		Rhipicephalus sanguineus (Brown dog tick) (Ixodes sanguineus)	2.90134	7.47119	0.00229175	0.00671813	2.10334	0	16.9465	14.6668	71	N		ExpAA=3.05	PredHel=0	Topology=o	0.4475	NON-ANTIGEN	PF07114.6:DUF1370
ci|000036896|proj|deNovo|2	B7P612	A0A293MF27_ORNER	Secreted protein, putative	IscW_ISCW000666	Ixodes scapularis (Black-legged tick) (Deer tick)	2.55806	5.88916	0.00797868	0.0201666	0	4.18654	6.77859	38.7622	127	N		ExpAA=1.44	PredHel=0	Topology=o	0.6067	ANTIGEN	PF00629.18:MAM			membrane [GO:0016020]	GO:0016020
ci|000145561|proj|deNovo|2	Q6QVL8		Secreted protein PK-4		Ornithodoros moubata (Soft tick) (Argasid tick)	2.54183	5.82328	0.0208546	0.0461297	3.15501	7.32645	8.47323	209.526		N		ExpAA=4.18	PredHel=0	Topology=o	0.6858	ANTIGEN
ci|000026811|proj|deNovo|2	B7Q9Z8	A0A293MAW6_ORNER	Secreted protein, putative	IscW_ISCW022620	Ixodes scapularis (Black-legged tick) (Deer tick)	2.37234	5.17781	1.26004e-10	1.0462e-09	53.6352	63.8447	415.188	221.049	82	Y		ExpAA=5.98	PredHel=0	Topology=o	0.551	ANTIGEN	PF01395.17:PBP_GOBP//PF07231.7:Hs1pro-1_N
ci|000077933|proj|deNovo|2	C9W1L3	A0A293MWI7_ORNER	Hypothetical conserved secreted protein		Rhipicephalus sanguineus (Brown dog tick) (Ixodes sanguineus)	2.23493	4.7074	7.15504e-14	7.85521e-13	4537.96	5087.69	28032.8	18567.1	142	Y		ExpAA=1.69	PredHel=0	Topology=o	0.5404	ANTIGEN	PF07114.6:DUF1370
ci|000081846|proj|deNovo|2	B7PYG8	A0A293N077_ORNER	Secreted salivary gland peptide, putative	IscW_ISCW010007	Ixodes scapularis (Black-legged tick) (Deer tick)	1.92333	3.79296	5.46878e-09	3.90033e-08	60.9969	51.2851	256.739	181.24	310	Y		ExpAA=0.59	PredHel=0	Topology=o	0.4358	NON-ANTIGEN	PF01117.15:Aerolysin//PF03318.8:ETX_MTX2//PF12158.3:DUF3592	pathogenesis [GO:0009405]		extracellular region [GO:0005576]	GO:0005576; GO:0009405
ci|000080254|proj|deNovo|2	B7QL32	A0A293MZH8_ORNER	Secreted salivary gland peptide, putative	IscW_ISCW023619	Ixodes scapularis (Black-legged tick) (Deer tick)	1.73959	3.3394	2.9992e-21	5.27104e-20	1081.12	888.593	3879.89	2748.98	399	N		ExpAA=25.96	PredHel=1	Topology=i21-43o	0.4027	NON-ANTIGEN	PF00079.15:Serpin//PF07855.7:DUF1649		transferase activity [GO:0016740]	extracellular space [GO:0005615]	GO:0005615; GO:0016740	Serpin family
ci|000077430|proj|deNovo|2	B7QL80	A0A293MU60_ORNER	Secreted protein, putative (Fragment)	IscW_ISCW014442	Ixodes scapularis (Black-legged tick) (Deer tick)	1.59534	3.02166	7.8351e-06	3.77576e-05	138.82	147.576	285.548	606.576	449	N		ExpAA=23.95	PredHel=1	Topology=i33-55o	0.7374	ANTIGEN	PF00400.27:WD40//PF00929.19:RNase_T//PF01612.15:DNA_pol_A_exo1//PF08229.6:SHR3_chaperone
ci|000030743|proj|deNovo|2	B7QHD3	A0A293MBH5_ORNER	Secreted protein, putative (Fragment)	IscW_ISCW014118	Ixodes scapularis (Black-legged tick) (Deer tick)	1.34471	2.53979	0.0122313	0.029197	12.62	18.8394	49.9921	34.5717	114	N		ExpAA=22.10	PredHel=0	Topology=o	0.6546	ANTIGEN
ci|000049712|proj|deNovo|2	B7QHD3	A0A293MPL9_ORNER	Secreted protein, putative (Fragment)	IscW_ISCW014118	Ixodes scapularis (Black-legged tick) (Deer tick)	1.07237	2.10289	0.00489468	0.0131678	45.2218	59.6582	133.877	91.1436	158	N		ExpAA=43.15	PredHel=2	Topology=i33-50o65-87i	0.9288	ANTIGEN
ci|000013109|proj|deNovo|2	Q6B8H6	A0A293LSI5_ORNER	Putative secreted salivary peptide		Ixodes pacificus (western blacklegged tick)	1.05816	2.08227	1.91178e-05	8.61375e-05	175.629	194.674	333.845	445.242	83	N		ExpAA=0.04	PredHel=0	Topology=o	0.0589	NON-ANTIGEN
ci|000020482|proj|deNovo|2	Q4PMN0	A0A293M4H9_ORNER	Salivary secreted ribonuclease (Salivary secreted ribonuclease, putative) (Fragment)	IscW_ISCW020648	Ixodes scapularis (Black-legged tick) (Deer tick)	0.992744	1.98997	1.7235e-11	1.54559e-10	717.239	823.702	1431.13	1645.82	96	N		ExpAA=44.96	PredHel=2	Topology=i22-44o74-96i	0.7845	ANTIGEN	PF10853.3:DUF2650//PF13273.1:DUF4064	rRNA transcription [GO:0009303]	endoribonuclease activity [GO:0004521]		GO:0004521; GO:0009303
ci|000016972|proj|deNovo|2	Q6B8F9	A0A293LZK0_ORNER	Putative salivary secreted peptide		Ixodes pacificus (western blacklegged tick)	0.985808	1.98042	1.11702e-06	6.05225e-06	437.495	500.292	792.247	1076.96	195	Y		ExpAA=16.65	PredHel=0	Topology=o	0.3598	NON-ANTIGEN	PF06951.6:PLA2G12	lipid catabolic process [GO:0016042]; phospholipid metabolic process [GO:0006644]	calcium ion binding [GO:0005509]; phospholipase A2 activity [GO:0004623]	extracellular region [GO:0005576]	GO:0005509; GO:0005576; GO:0016042; GO:0004623; GO:0006644
ci|000030179|proj|deNovo|2	B7PZW0	A0A293MGL8_ORNER	Secreted ectonucleotide pyrophosphatase/phosphodiesterase, putative (EC 3.1.4.1)	IscW_ISCW020169	Ixodes scapularis (Black-legged tick) (Deer tick)	0.880231	1.84067	0.136194	0.218951	14.7234	17.7928	41.5188	20.9526	343	Y		ExpAA=22.47	PredHel=1	Topology=i7-29o	0.451	NON-ANTIGEN	PF00884.18:Sulfatase//PF01663.17:Phosphodiest//PF01676.13:Metalloenzyme//PF02480.11:Herpes_gE		phosphodiesterase I activity [GO:0004528]		GO:0004528
ci|000020511|proj|deNovo|2	B7P9V0	A0A293M308_ORNER	Secreted NADH-ubiquinone oxireductase, putative (EC 1.6.5.3)	IscW_ISCW003148	Ixodes scapularis (Black-legged tick) (Deer tick)	0.869068	1.82648	1.30104e-20	2.20947e-19	1794.15	1818.01	3367.26	3236.12	415	N		ExpAA=0.00	PredHel=0	Topology=o	0.3274	NON-ANTIGEN	PF00004.24:AAA//PF01202.17:SKI//PF01637.13:Arch_ATPase//PF01712.14:dNK//PF02223.12:Thymidylate_kin//PF02367.12:UPF0079//PF03193.11:DUF258//PF03668.10:ATP_bind_2//PF03976.9:PPK2//PF05673.8:DUF815//PF05729.7:NACHT//PF07693.9:KAP_NTPase//PF08477.8:Miro//PF13		ATP binding [GO:0005524]; NADH dehydrogenase (ubiquinone) activity [GO:0008137]; nucleoside kinase activity [GO:0019206]		GO:0005524; GO:0008137; GO:0019206
ci|000003681|proj|deNovo|2	Q5Q975	A0A293LAP0_ORNER	Putative secreted salivary gland peptide		Ixodes scapularis (Black-legged tick) (Deer tick)	0.822329	1.76826	0.204351	0.302642	18.9301	17.7928	52.534	15.7144	163	Y		ExpAA=109.64	PredHel=3	Topology=i5-27o362-384i397-419o	0.67	ANTIGEN	PF00539.13:Tat//PF02238.10:COX7a//PF04756.8:OST3_OST6//PF11204.3:DUF2985
ci|000039078|proj|deNovo|2	B7PYG8	A0A293ML19_ORNER	Secreted salivary gland peptide, putative	IscW_ISCW010007	Ixodes scapularis (Black-legged tick) (Deer tick)	0.761907	1.69573	0.00102113	0.00326591	218.747	272.125	459.249	377.146	316	N		ExpAA=45.76	PredHel=1	Topology=i98-120o	0.4704	NON-ANTIGEN	PF01117.15:Aerolysin//PF03318.8:ETX_MTX2//PF12158.3:DUF3592//PF13730.1:HTH_36	pathogenesis [GO:0009405]		extracellular region [GO:0005576]	GO:0005576; GO:0009405
ci|000069382|proj|deNovo|2	B7PGQ6	A0A293MS67_ORNER	Secreted multiple inositol polyphosphate phosphatase, putative (EC 3.1.3.62) (Fragment)	IscW_ISCW003591	Ixodes scapularis (Black-legged tick) (Deer tick)	0.695217	1.61913	0.138889	0.222491	22.0851	30.3524	44.9081	41.9051	67	N		ExpAA=0.26	PredHel=0	Topology=i	0.1828	NON-ANTIGEN			acid phosphatase activity [GO:0003993]; inositol hexakisphosphate 2-phosphatase activity [GO:0052826]		GO:0003993; GO:0052826
ci|000008705|proj|deNovo|2	B7QM11	A0A293LIM6_ORNER	Secreted protein, putative	IscW_ISCW013876	Ixodes scapularis (Black-legged tick) (Deer tick)	0.570415	1.48495	0.000810539	0.00265203	619.434	567.276	796.484	971.151	144	N		ExpAA=0.03	PredHel=0	Topology=o	0.2955	NON-ANTIGEN	PF00462.19:Glutaredoxin//PF04908.10:SH3BGR	cell redox homeostasis [GO:0045454]	electron carrier activity [GO:0009055]; protein disulfide oxidoreductase activity [GO:0015035]	cell [GO:0005623]	GO:0005623; GO:0045454; GO:0009055; GO:0015035
ci|000022955|proj|deNovo|2	Q5S1X3	A0A293M5L4_ORNER	Fed tick salivary protein 7 (Secreted salivary gland peptide, putative)	IscW_ISCW015859	Ixodes scapularis (Black-legged tick) (Deer tick)	0.382365	1.30348	0.467089	0.575348	25.2401	19.8861	25.4197	34.5717	95	N		ExpAA=0.03	PredHel=0	Topology=o	0.4191	NON-ANTIGEN	PF00581.15:Rhodanese//PF03468.9:XS//PF08256.6:Antimicrobial20//PF13345.1:DUF4098		thiosulfate sulfurtransferase activity [GO:0004792]		GO:0004792
ci|000000724|proj|deNovo|2	B7PLI4	A0A293LBJ3_ORNER	Secreted protein, putative (Fragment)	IscW_ISCW018681	Ixodes scapularis (Black-legged tick) (Deer tick)	0.381168	1.3024	0.30861	0.418755	82.0303	63.8447	114.389	76.4768	224	N		ExpAA=117.36	PredHel=5	Topology=i9-31o51-70i83-105o156-178i185-207o	0.6548	ANTIGEN	PF04750.9:Far-17a_AIG1			integral component of membrane [GO:0016021]	GO:0016021
ci|000076761|proj|deNovo|2	B7PZW0	A0A293MWW1_ORNER	Secreted ectonucleotide pyrophosphatase/phosphodiesterase, putative (EC 3.1.4.1)	IscW_ISCW020169	Ixodes scapularis (Black-legged tick) (Deer tick)	0.243987	1.18426	0.0116051	0.0279219	2016.05	2078.62	2466.56	2383.35	489	Y		ExpAA=43.64	PredHel=2	Topology=i7-29o419-441i	0.4794	NON-ANTIGEN	PF00884.18:Sulfatase//PF01663.17:Phosphodiest//PF01676.13:Metalloenzyme		phosphodiesterase I activity [GO:0004528]		GO:0004528
ci|000041805|proj|deNovo|2	B7QN63	A0A293MK88_ORNER	Secreted beta amyloid protein, putative (Fragment)	IscW_ISCW015537	Ixodes scapularis (Black-legged tick) (Deer tick)	-0.298477	-1.22985	0.646074	0.73243	18.9301	19.8861	21.1831	9.42865	260	Y		ExpAA=1.89	PredHel=0	Topology=o	0.441	NON-ANTIGEN	PF00515.23:TPR_1//PF02177.11:APP_N//PF04111.7:APG6//PF06657.8:Cep57_MT_bd//PF07719.12:TPR_2//PF11690.3:DUF3287//PF12709.2:Kinetocho_Slk19//PF12924.2:APP_Cu_bd//PF12925.2:APP_E2//PF13176.1:TPR_7//PF14235.1:DUF4337//PF15275.1:PEHE		heparin binding [GO:0008201]; transition metal ion binding [GO:0046914]		GO:0008201; GO:0046914
ci|000078272|proj|deNovo|2	B7PQA7	A0A293MZ67_ORNER	Secreted protein, putative (EC 3.1.4.46)	IscW_ISCW006190	Ixodes scapularis (Black-legged tick) (Deer tick)	-0.384585	-1.30548	0.00609093	0.0159331	1305.12	1221.42	895.621	1039.25	158	N		ExpAA=41.65	PredHel=2	Topology=i13-35o40-57i	0.5297	ANTIGEN	PF03009.12:GDPD//PF12153.3:CAP18_C//PF14682.1:SPOB_ab	glycerol metabolic process [GO:0006071]; lipid metabolic process [GO:0006629]	glycerophosphodiester phosphodiesterase activity [GO:0008889]		GO:0006071; GO:0008889; GO:0006629
ci|000023649|proj|deNovo|2	B7QG42	A0A293M8M1_ORNER	Secreted salivary gland peptide, putative	IscW_ISCW012836	Ixodes scapularis (Black-legged tick) (Deer tick)	-0.628083	-1.54551	0.0539364	0.102654	102.012	103.617	67.7859	63.9053	314	N		ExpAA=91.89	PredHel=4	Topology=i62-84o104-126i206-228o272-291i	0.4227	NON-ANTIGEN	PF00153.22:Mito_carr//PF08092.6:Toxin_22	transport [GO:0006810]		integral component of membrane [GO:0016021]	GO:0016021; GO:0006810	Mitochondrial carrier (TC 2.A.29) family
ci|000077256|proj|deNovo|2	B7P6R8	A0A293MT41_ORNER	Secreted inorganic pyrophosphatase, putative (EC 3.6.1.1) (Fragment)	IscW_ISCW000237	Ixodes scapularis (Black-legged tick) (Deer tick)	-0.915585	-1.88633	2.26554e-16	2.99376e-15	3630.37	3592.05	2053.06	1767.35	347	N		ExpAA=10.61	PredHel=0	Topology=o	0.4548	NON-ANTIGEN	PF00719.14:Pyrophosphatase//PF12360.3:Pax7	phosphate-containing compound metabolic process [GO:0006796]	inorganic diphosphatase activity [GO:0004427]; magnesium ion binding [GO:0000287]	cytoplasm [GO:0005737]	GO:0005737; GO:0004427; GO:0000287; GO:0006796
ci|000004630|proj|deNovo|2	B7PLT0	A0A293LEA7_ORNER	Secreted protein, putative	IscW_ISCW006596	Ixodes scapularis (Black-legged tick) (Deer tick)	-1.09115	-2.13043	0.0134824	0.0317851	104.115	256.426	91.5109	72.2863	137	N		ExpAA=33.51	PredHel=0	Topology=o	0.3288	NON-ANTIGEN	PF12624.2:Chorein_N
ci|000003330|proj|deNovo|2	B7QAI2	A0A293LCD7_ORNER	Secreted protein, putative	IscW_ISCW012702	Ixodes scapularis (Black-legged tick) (Deer tick)	-1.19385	-2.28763	0.0760245	0.136304	39.9635	27.2125	21.1831	5.23814	311	Y		ExpAA=53.92	PredHel=2	Topology=i5-27o210-232i	0.5543	ANTIGEN	PF00057.13:Ldl_recept_a//PF05570.6:DUF765//PF07330.7:DUF1467//PF14514.1:TetR_C_9//PF15298.1:AJAP1_PANP_C
ci|000003756|proj|deNovo|2	B7PQA7	A0A293LCZ3_ORNER	Secreted protein, putative (EC 3.1.4.46)	IscW_ISCW006190	Ixodes scapularis (Black-legged tick) (Deer tick)	-1.19969	-2.2969	0.0416006	0.0827528	32.6018	34.539	18.6411	8.38102	181	N		ExpAA=15.64	PredHel=0	Topology=o	0.5699	ANTIGEN	PF03009.12:GDPD//PF12153.3:CAP18_C//PF14682.1:SPOB_ab	glycerol metabolic process [GO:0006071]; lipid metabolic process [GO:0006629]	glycerophosphodiester phosphodiesterase activity [GO:0008889]		GO:0006071; GO:0008889; GO:0006629
ci|000002837|proj|deNovo|2	B7PM68	A0A293L9N9_ORNER	Secreted salivary gland peptide, putative	IscW_ISCW024347	Ixodes scapularis (Black-legged tick) (Deer tick)	-1.30724	-2.47467	0.000234196	0.000864284	106.219	149.669	51.6867	49.2385	154	N		ExpAA=7.98	PredHel=0	Topology=i	0.3398	NON-ANTIGEN	PF06440.6:DNA_pol3_theta//PF10337.4:DUF2422//PF12800.2:Fer4_4
ci|000012819|proj|deNovo|2	B7PP33	A0A293LQA0_ORNER	Secreted protein, putative (Fragment)	IscW_ISCW006858	Ixodes scapularis (Black-legged tick) (Deer tick)	-1.48305	-2.79539	0.000145709	0.000558463	127.252	101.524	48.2974	30.3812	165	Y		ExpAA=5.62	PredHel=0	Topology=o	0.645	ANTIGEN	PF11201.3:DUF2982
ci|000077599|proj|deNovo|2	E7D1Q2	A0A293MTH9_ORNER	Putative secreted salivary gland peptide		Latrodectus hesperus (Western black widow spider)	-1.52083	-2.86955	1.36149e-37	4.73242e-36	9531.29	11633.3	3551.13	3803.94	143	Y		ExpAA=0.19	PredHel=0	Topology=o	0.5768	ANTIGEN	PF00581.15:Rhodanese//PF03203.9:MerC//PF04277.8:OAD_gamma//PF05923.7:APC_crr
ci|000031813|proj|deNovo|2	E7D1Q2		Putative secreted salivary gland peptide		Latrodectus hesperus (Western black widow spider)	-1.67493	-3.19304	0.0108306	0.0263422	22.0851	28.2591	7.62591	6.28577		N		ExpAA=8.91	PredHel=0	Topology=o	0.5959	ANTIGEN
ci|000061393|proj|deNovo|2	B7PQD6	A0A293MPI8_ORNER	Secreted salivary gland peptide, putative	IscW_ISCW006279	Ixodes scapularis (Black-legged tick) (Deer tick)	-1.74955	-3.36254	1.84919e-05	8.352e-05	98.857	95.2438	33.8929	20.9526	151	N		ExpAA=0.00	PredHel=0	Topology=o	0.3031	NON-ANTIGEN	PF00509.13:Hemagglutinin//PF03097.13:BRO1//PF05038.8:Cytochrom_B558a//PF07574.8:SMC_Nse1//PF11680.3:DUF3276//PF14966.1:DNA_repr_REX1B
ci|000000123|proj|deNovo|2	B7PQD6	A0A293MPI8_ORNER	Secreted salivary gland peptide, putative	IscW_ISCW006279	Ixodes scapularis (Black-legged tick) (Deer tick)	-2.3117	-4.96467	1.32918e-76	1.2422e-74	10408.4	9846.74	1798.87	2263.92	151	N		ExpAA=0.00	PredHel=0	Topology=o	0.2911	NON-ANTIGEN	PF00509.13:Hemagglutinin//PF03097.13:BRO1//PF05038.8:Cytochrom_B558a//PF06377.6:Adipokin_hormo//PF07574.8:SMC_Nse1//PF11446.3:DUF2897//PF11680.3:DUF3276//PF14966.1:DNA_repr_REX1B
ci|000033433|proj|deNovo|2	F0J8D6		Hypothetical secreted protein 1601 (Fragment)		Amblyomma variegatum (Tropical bont tick)	-2.42714	-5.37828	0.00177496	0.00535426	15.7751	31.3991	2.54197	4.19051		N		ExpAA=0.03	PredHel=0	Topology=o	0.2538	NON-ANTIGEN	PF08592.6:DUF1772
